# Supplementary material for: Robustness and plasticity in Drosophila heat avoidance
Source: Nat Commun. 2021 Apr 6;12:2044. doi: 10.1038/s41467-021-22322-w (PMC8024383; doi:10.1038/s41467-021-22322-w)
Supplement: Supplementary file 6 — Source Data [file 41467_2021_22322_MOESM6_ESM.xlsx]

## Sheet: Fig 1 c
10C	15C	20C	25C	30C	35C	40C
0.988262	0.878791	0.827279	0.0678437	0.854262	0.958394	1
0.924723	0.836987	0.704189	0.14728	0.782774	0.976758	0.974059
0.947196	0.807355	0.693214	-0.0179201	0.759188	0.924813	0.993366
0.884187	0.801252	0.690165	0.0291028	0.668135	0.801188	0.882584
0.970017	0.927635	0.747841	0.00894044	0.945776	0.915097	0.946432
0.979829	0.90548	0.633705	-0.081387	0.781663	0.984442	0.973271
0.941378	0.825479	0.345839	0.0769482	0.703529	0.950564	0.998852
0.97523	0.87549	0.544302	-0.0138488	0.779912	0.960439	0.995705
0.822941	0.77741	0.663462	0.104475	0.778632	0.876712	0.979987
0.979356	0.803385	0.65212	0.00711967	0.943133	0.987218	0.998249
0.892197	0.686528	0.38292	-0.000572214	0.473243	0.801632	0.969529
0.918077	0.884995	0.654475	-0.098091	0.759777	0.895835	0.929432
0.987922	0.828924	0.832455	-0.103297	0.561982	0.985912	1
0.881711	0.833201	0.766625	0.00475228	0.85119	0.822281	0.853282
0.721229	0.694836	0.463254	0.0521477	0.84346	0.964911	0.976715
0.938705	0.651473	0.768696	-0.0190547	0.592027	0.954305	1

## Sheet: Fig 1 d
10C	15C	20C	25C	30C	35C	40C
0.646622	0.520748	0.487619	-0.142974	-0.268678	0.530903	0.915686
0.858972	0.831612	0.46266	0.22259	-0.130763	0.890481	0.991601
0.861401	0.863601	0.471626	0.121147	-0.356441	0.743383	0.992517
0.691073	0.973803	0.618375	-0.142505	-0.133529	0.716697	0.926122
0.861564	0.992331	0.640299	-0.0443219	-0.105796	0.768256	0.886607
0.864703	0.710266	0.586828	0.0569588	-0.072914	0.489677	0.996369
0.735964	0.728805	0.511387	-0.0800303	0.137368	0.760986	0.805077
0.443862	0.444679	0.223563	-0.183738	0.0928567	0.743016	0.908943
0.47648	0.280893	0.211222	0.0301782	-0.24765	0.0430537	0.551203
0.539214	0.316067	0.452668	-0.0179568	-0.298314	0.519217	0.989817
0.631923	0.678075	0.405689	0.0391526	0.13817	0.78399	0.985001
0.844958	0.727561	0.591675	0.26433	-0.0261725	0.699377	1
0.420035	0.56919	0.255089	0.100901	-0.0203792	0.712253	0.859371
0.889277	0.728121	0.385494	0.127408	-0.0654173	0.823778	0.975937
0.683875	0.863307	0.477221	-0.0380705	0.347497	0.795513	0.988664
0.632537	0.651221	0.169391	-0.181912	0.489453	0.958427	0.969637
0.601291	0.812722	0.286524	0.0203243	-0.174103	0.775688	0.976176
0.62529	0.623471	0.248114	-0.0734775	0.21382	0.883377	0.970662
0.765205	0.879065	0.575533	0.0030978	-0.350425	0.705423	0.982087
0.700911	0.723279	0.474585	-0.116059	0.168209	0.782952	0.989296
0.694828	0.776568	0.418929	-0.0135945	-0.127674	0.729455	0.974612
0.835152	0.838984	0.281938	-0.00300375	-0.0174102	0.9142	0.991636
0.789657	0.834735	0.557965	-0.0191451	-0.101287	0.633833	0.993217
0.41993	0.782736	0.683946	-0.102808	0.0219168	0.747222	0.996329
0.533641	0.854984	0.296044	0.025169	-0.139567	0.177666	0.571037
0.937356	0.727679	0.589229	-0.0263373	-0.0718503	0.78648	0.994663
0.867057	0.946035	0.622978	0.0961261	0.0778048	0.750096	0.998717
0.810316	0.789395	0.384436	0.0257287	0.078742	0.684538	0.964989
0.804351	0.734153	0.541333	0.0545842	0.310718	0.671724	0.970899
0.911183	0.852897	0.344786	0.11715	0.465956	0.983924	0.959109

## Sheet: Fig 1 e
10C	15C	20C	25C	30C	35C	40C
0.882045	0.887714	0.745065	-0.0188067	0.186502	0.799529	0.967566
0.876376	0.968029	0.622496	0.03525	-0.112633	0.560089	0.97819
0.982381	0.957581	0.770388	-0.0422412	0.0247329	0.357202	0.931156
0.922528	0.721125	0.842143	-0.0752008	-0.0744439	0.701915	0.927645
0.89015	0.787158	0.669928	-0.102309	0.0299413	0.668271	0.952403
0.874822	0.837096	0.585439	-0.0492972	0.16563	0.76744	0.777909

## Sheet: Fig 1 f
10C	15C	20C	25C	30C	35C	40C
0.730893	0.624751	0.686067	0.122564	0.392152	0.685522	0.973556
0.821022	0.590311	0.625087	0.0475576	0.288905	0.790495	0.961895
0.783042	0.664981	0.365112	0.00791421	0.431443	0.595225	0.828614
0.88829	0.633128	0.412145	0.0666008	0.40588	0.687359	0.716122
0.768633	0.874702	0.429805	-0.061462	0.561905	0.703746	0.98465
0.765212	0.6413	0.440636	0.00956568	0.621811	0.717168	0.998653
0.355139	0.783335	0.620782	0.192438	0.667944	0.932598	0.991725
0.6938	0.83424	0.195529	-0.0693769	0.49319	0.541458	0.725579
0.797859	0.611563	0.499234	0.0615228	0.55437	0.809192	0.981008
0.780975	0.881695	0.531161	-0.114154	0.490701	0.74158	0.968011
0.894482	0.667813	0.58025	-0.144555	0.491217	0.858249	0.940595
0.944931	0.531844	0.357009	0.135273	0.373878	0.899873	0.995941
0.776865	0.23537	0.282705	0.0823423	-0.0764832	0.185849	0.724007
0.633156	0.778571	0.439762	-0.0258382	0.527552	0.664984	0.993007
0.898972	0.968119	0.750468	-0.079515	0.640802	0.823496	0.999852
0.915908	0.963433	0.755662	-0.106458	0.638802	0.787908	0.981683

## Sheet: Fig 1 g
HC/+								+/Kir								+/DTI								AC/+
10C	15C	20C	25C	30C	35C	40C		10C	15C	20C	25C	30C	35C	40C		10C	15C	20C	25C	30C	35C	40C		10C	15C	20C	25C	30C	35C	40C
0.922727	0.901371	0.879693	-0.113044	0.872751	0.924172	0.921075		0.801521	0.523197	0.382741	0.0346839	0.5838	0.896565	0.903807		0.881876	0.85065	0.401551	-0.175747	0.845367	0.803317	0.914801		0.815399	0.306831	0.161001	0.00905356	0.286648	0.461648	0.656915
0.914752	0.85672	0.61294	0.00330716	0.751451	0.911298	0.902821		0.915203	0.691216	0.629187	0.0360229	0.786288	0.947185	0.947345		0.825265	0.606032	0.414787	0.105159	0.910395	0.973838	0.987378		1	0.994213	0.928498	-0.0655109	0.906273	1	1
0.947314	0.814564	0.309867	0.271162	0.682983	0.890269	0.764751		0.777789	0.399738	0.398822	0.0224089	0.279091	0.787222	0.810141		0.863129	0.805348	0.319772	0.0813167	0.808886	0.996244	0.997555		1	1	0.978137	-0.120342	0.852334	1	0.964183
0.193019	0.512107	0.0239079	0.134376	0.121144	0.63864	0.84851		0.98099	0.861352	0.475002	-0.128761	0.914782	1	1		0.779846	0.840363	0.404799	-0.0656261	0.868451	0.948201	0.99972		0.923442	0.783231	0.156439	0.023069	0.724735	0.349738	0.669239
0.756896	0.457494	0.203248	0.0495871	0.472136	0.804618	0.948334		0.928517	0.735796	0.41323	0.040286	0.785913	0.996256	1		0.99734	0.952467	0.589594	-0.140596	0.879384	1	1		0.942297	0.946017	0.652732	-0.162053	0.444261	0.935974	0.998966
0.511487	0.630881	-0.0968	-0.172034	0.625511	0.972617	0.918791		0.918158	0.570084	0.478835	-0.00803819	0.885387	0.9972	1		0.473339	0.0963124	0.059165	-0.0204821	0.228379	0.695117	0.995336		0.988618	0.925118	0.828015	-0.157666	0.440142	0.994626	0.993869
0.822237	0.774159	0.571745	-0.227962	0.826554	0.956018	0.969923		0.902176	0.899333	0.783516	0.22751	0.788814	0.933137	1		0.987259	0.831623	0.729241	-0.270896	0.837306	0.960106	0.974405		0.994019	0.95773	0.716421	0.155392	0.552404	0.987736	0.999253
0.933215	0.819606	0.534977	0.0903548	0.970386	0.967554	1		0.892135	0.877982	0.674848	-0.154171	0.760882	0.934756	1										0.998338	0.920471	0.623079	-0.445436	0.515775	0.944238	1
0.963568	0.883562	0.699898	-0.120438	0.938068	0.99806	1		0.932104	0.968787	0.696063	0.195047	0.670039	0.896901	1
0.964791	0.883204	0.534583	0.0615786	0.998822	1	1		0.714928	0.181395	0.178318	-0.0271052	0.330894	0.716093	0.981644
0.909126	0.779847	0.578999	-0.00629674	0.988502	1	1		0.829138	0.371541	0.306569	0.0241662	0.649521	0.971014	0.953648
0.871114	0.74186	0.365936	0.0292329	0.946818	1	0.993437		0.656478	0.15389	0.121239	0.00747772	0.297039	0.510537	0.973759
0.907845	0.723923	0.593724	-0.0079876	1	1	1		0.873838	0.986331	0.891197	0.145809	0.676937	0.909727	1
0.980278	0.906582	0.505531	0.0764781	0.963209	0.996112	1		0.953402	0.938049	0.65644	-0.333676	0.920625	1	1
0.926674	0.877784	0.370258	0.037428	0.989408	0.995017	1		0.978055	0.892894	0.522114	-0.0872924	0.900495	0.993141	1
0.9442	0.904931	0.49772	-0.0440507	0.995394	1	1		0.803082	0.753046	0.599213	-0.11208	0.999668	0.9375	0.955648
0.995224	0.758687	0.174649	-0.0611241	0.984408	0.988157	1		0.966404	0.824906	0.459045	-0.0703313	0.985284	1	1
0.95546	0.621844	0.256698	-0.0120886	0.78369	0.99902	1		0.955057	0.954031	0.66353	0.20354	0.935669	1	1

## Sheet: Fig 1 j
10	15	20	25	30	35	40
0.705032	0.858103	0.541713	-0.208866	0.625036	0.913502	0.932443
0.650284	0.613861	0.249628	-0.0738741	0.930394	0.875308	0.99905
0.872468	0.85565	0.231933	-0.0461531	0.697988	0.917028	0.946016
0.908625	0.486791	0.244353	0.0988048	0.729536	0.971819	0.984767

## Sheet: Fig 1 i
10	15	20	25	30	35	40
0.817527	0.725507	0.380192	0.180468	0.0729715	0.562277	0.99986
0.997954	0.978515	0.408586	0.107174	0.0116512	0.951308	0.972756
0.913099	0.669285	0.734503	-0.0796297	-0.0442326	0.818558	0.95632
0.767465	0.665657	0.433544	-0.156803	0.158421	0.446629	0.985736
0.995889	0.841748	0.760251	-0.126038	0.22875	0.62947	1
0.842047	0.921821	0.85492	-0.118923	0.0937805	0.635589	0.993641
0.932235	0.836528	0.706711	0.0785828	0.294947	0.725304	0.967416
0.732191	0.906301	0.569054	0.037019	-0.131236	0.650455	0.827603
0.88797	0.903028	0.563161	-0.126709	-0.142407	0.676919	0.882145
0.526632	0.675181	0.188092	-0.406637	0.225677	0.795021	0.906451
0.605106	0.86988	0.118432	0.0786884	0.0820056	0.358139	0.87954
0.722244	0.763757	0.760294	-0.238635	-0.162294	0.501027	0.963054
0.835837	0.92528	0.662248	-0.173629	-0.151195	0.602415	0.962005
0.993217	0.864955	0.614898	-0.12818	0.32692	0.906801	0.99888
0.984492	0.912639	0.746751	0.119623	0.379417	0.85104	1
0.899412	0.906492	0.505152	-0.311864	0.195824	0.792433	0.947846
0.755304	0.808214	0.582795	-0.109548	0.35789	0.833498	0.95
0.997954	0.987031	0.81357	-0.0984939	0.153663	0.800291	0.849984
0.813829	0.839329	0.667704	-0.0372062	0.34226	0.777666	0.901221
0.839094	0.832805	0.475401	0.0568495	0.131385	0.526194	0.883187
0.94733	0.78348	0.48865	0.11212	0.0870165	0.552632	1
0.887301	0.947714	0.663806	-0.17673	0.262849	0.940647	1

## Sheet: Fig 1 k
Exc66								AOP/+								LEXA/+
10	15	20	25	30	35	40		10	15	20	25	30	35	40		10	15	20	25	30	35	40
0.703343	0.703803	0.495481	0.0652458	0.975391	1	0.938091		0.940134	0.94705	0.701065	0.0347074	0.328126	0.754879	0.976409		1	0.81186	0.43096	-0.105567	0.200434	0.763569	0.871565
0.857682	0.574896	0.239305	0.0373876	0.890314	0.921943	0.919298		0.937321	0.89736	0.688007	0.0538914	0.0450789	0.685288	0.931581		0.918772	0.749727	0.371131	0.238347	-0.0010689	0.590639	0.909934
0.884567	0.88905	0.502534	0.0704238	0.728182	0.971069	1		0.911447	0.757586	0.547364	0.391255	0.0989996	0.717595	0.963891		0.993217	0.864955	0.614898	-0.12818	0.069198	0.906801	0.99888
0.845453	0.702644	0.592717	-0.0655076	0.918225	0.917324	0.940689		1	0.746647	0.773891	-0.0987385	0.126601	0.59113	0.981312		0.984492	0.912639	0.746751	0.119623	0.179417	0.85104	1
0.91591	0.94461	0.647766	-0.118833	0.762067	0.943903	0.999277		0.790264	0.913263	0.571756	-0.000687853	-0.0516919	0.624018	0.884667
0.985859	0.951574	0.647384	0.321156	0.390224	0.861624	0.996742		0.836531	0.785843	0.386842	-0.01817	-0.0893036	0.510534	0.912317
0.943916	0.802048	0.592507	-0.0421593	0.566234	0.739245	0.998936
0.921602	0.895946	0.67082	-0.0272213	0.380014	0.669362	0.998134
0.946228	0.942263	0.653615	0.0908929	0.656332	0.88794	1
0.874367	0.932536	0.735798	0.118915	0.595922	0.931486	0.933831
0.889299	0.845275	0.707488	-0.0122706	0.587088	0.909161	0.808508
0.935286	0.855811	0.781396	0.167857	0.728395	0.918957	0.972156
0.931413	0.938993	0.654596	0.104215	0.660944	0.771358	0.913383
0.970436	0.942742	0.903293	-0.0539571	0.898687	0.83129	0.97832
0.948716	0.93703	0.817026	-0.189786	0.761405	0.890799	0.957307
0.939556	0.933482	0.611353	0.0878812	0.87003	0.985632	0.999409
0.999432	0.919963	0.692971	0.0172126	0.909817	0.994351	1

## Sheet: Fig 1 p
10	15	20	25	30	35	40
0.965391	0.924158	0.542092	-0.097122	-0.368929	-0.252968	0.0172079
0.915505	0.777828	0.652676	0.340057	-0.207153	-0.219703	-0.0152533
0.728371	0.711116	0.535926	-0.239282	0.130608	-0.348154	0.184902
0.638988	0.669048	0.57668	-0.0948561	0.0257132	-0.306349	-0.0297629
0.784999	0.573833	0.727983	0.0341305	-0.0145365	-0.308348	-0.0361715
0.777991	0.605344	0.454694	0.0372364	0.105796	0.0256218	-0.06575

## Sheet: Fig 2b
B
	Avoidance Index												Av. Speed												Distance
	Control	Control	Control	Control	Control	Control	-Antennae	-Antennae	-Antennae	-Antennae	-Antennae	-Antennae	Control	Control	Control	Control	Control	Control	-Antennae	-Antennae	-Antennae	-Antennae	-Antennae	-Antennae	Control	Control	Control	Control	Control	Control	-Antennae	-Antennae	-Antennae	-Antennae	-Antennae	-Antennae
	15	20	25	30	35	40	15	20	25	30	35	40	15	20	25	30	35	40	15	20	25	30	35	40	15	20	25	30	35	40	15	20	25	30	35	40
	0.02601	0.833753	-0.47993	-0.261197	0.273841	1	1	1	-0.621415	-1	0.848079	1	2.5745	2.77842	4.19811	1.98113	2.90552	5.63684	3.07947	0.976705	5.57161	3.03974	5.76255	3.90924	65.765	44.7501	293.032	100.942	98.0233	406.006	79.2011	25.6988	177.386	39.5232	235.851	48.3537
	1	0.0944444	-1	0.509482	0.915146	1	-0.219604	0.102916	-1	-1	0.928959	1	2.82559	1.75665	1.46809	7.45861	2.26499	5.40815	2.3434	3.86706	2.88941	5.24406	6.24988	4.70963	23.6636	0	6.17701	458.815	84.2589	38.8921	146.96	206.6	13.888	43.3323	260.809	85.3767
	1	0.630592	0.756333	1	0.812375	1	-0.379508	-0.141176	1	1	1	1	3.83844	3.04371	3.33519	2.71322	4.91512	2.42	3.25665	3.9276	1.47579	4.23384	4.50679	5.04126	30.5971	0	166.904	68.6859	254.806	139.019	193.28	237.55	32.2606	30.1692	30.5212	80.9816
	1	1	0.23206	0.953488	1	1	0.0111052	-0.181859	-0.628548	-0.578991	1	1	2.66054	2.70021	4.4972	5.56901	3.64973	3.9477	3.50101	4.24404	5.33089	3.73415	3.17155	5.321	34.5118	90.3521	131.164	137.426	56.0836	49.6706	220.395	352.397	71.0886	78.138	49.1023	58.2053
		1	0.72636	0.40818	0.832907	0.378862	-0.504892	0.207962	1	-0.225	1	1	2.21648	2.16812	2.48248	6.23603	5.37171	2.89563	3.19699	3.71275	3.91316	2.80468	6.71763	5.91879	0	113.262	62.4243	365.631	221.781	177.041	183.262	195.663	59.8732	36.2902	89.4286	26.9659
	1	0.940711	0.909514	0.799092	0.85562	1	0.123357	-0.326574	1	-0.0808333	1	1	3.35611	2.9764	2.40893	5.48173	3.10265	7.05766	3.78892	3.86633	2.52925	7.16247	3.83559	8.94488	43.4507	14.8736	66.0851	311.101	119.998	228.129	311.6	200.22	23.3649	430.067	142.66	75.0955
	0.479008	0.487042	0.498333	0.860288	0.989748	1	-0.222378	0.10788	-0.87	1	1	1	3.60522	5.71644	3.51354	3.96194	4.28394	3.48186	4.71384	3.67747	6.51056	3.7983	4.36664	5.10296	123.851	60.824	38.0705	178.49	207.581	60.5511	77.3866	247.928	131.295	46.6297	57.1116	58.0993
	0.634902	1	0.0505667	0.783088	1	1	0.298595	-0.202138	-0.934167	1	1	1	4.01861	1.42901	2.17215	5.60542	3.64164	4.26684	3.14376	2.91933	2.12792	2.48787	4.72121	4.00419	167.52	0	112.453	433.905	236.896	134.546	192.035	223.473	50.5887	72.5637	58.5251	48.4579
	0.375	0.869136	0.595334	1	1	1	0.381918	-0.00195312	0.671393	-0.995833	1	1	3.14975	2.07308	1.42913	2.68861	3.26895	3.80373	2.58262	3.60157	5.80113	6.59447	6.97261	6.84957	302.395	392.366	93.6965	107.973	61.9257	77.5736	89.9966	277.338	150.813	47.2825	193.988	27.9657
	0.95248	0.851899	0.0587204	0.031202	0.549345	1	-0.651912	1	-1	0.5975	0.96	1	4.15687	3.26246	4.30031	5.51962	4.11218	4.21714	0.886638	1.28016	4.71368	3.34109	5.59133	4.59342	66.9149	12.9838	255.672	369.458	125.343	265.112	38.1746	9.1412	109.922	43.2455	195.418	80.663
	0.644259	0.6295	-0.373483	-1	1	0.84008	1	-0.310461	-1	0.895833	0.915833	1	4.59233	3.64045	2.32938	2.33812	2.66934	4.73361	1.12428	3.11554	2.16302	3.10058	7.23969	5.68757	0	17.9236	65.5069	64.9189	28.857	255.289	16.2077	183.492	39.8961	47.8787	209.766	58.9092
	0.638522	0.7055	0.128333	1	0.947712	1	-0.326279	0.0555803	-1	0.970821	1	1	1.14358	3.74072	4.288	2.42327	5.34107	3.80709	3.36567	4.15605	2.07651	3.53085	6.92233	5.35537	88.6676	53.0958	32.4831	72.9396	172.419	203.524	240.307	275.028	28.0004	64.4039	112.746	48.7985
	0.485009	1	0.725768	0.931667	1	0.970728	0.224317	-0.427509	-0.802972	1	1	1	3.00257	1.1263	3.32783	3.16051	2.75875	5.94683	3.03597	3.53675	2.90414	2.86902	4.81924	4.322	244.645	160.358	28.7181	85.625	49.5938	248.336	143.256	231.038	104.047	65.616	42.9096	82.0526
	0.869113	1	0.080228	1	1	1	0.135453	0.591463	0.139134	1	1	1	3.32308	5.32036	6.38922	3.83117	3.33551	5.62214	4.01279	4.63727	3.04646	6.77953	2.8542	4.41192	0.138896	142.178	509.433	98.3369	70.3051	352.373	136.565	258.19	42.8757	172.595	55.6163	74.1497
	0.972614	0.996667	0.182613	0.139869	0.963056	1	-1	0.804377	-1	-0.331665	1	0.998333	3.02732	28.8783	4.87792	6.38319	4.62472	3.90715	1.07645	1.09121	3.05072	4.7455	3.70762	11.0115	170.829	0.572894	354.268	419.534	293.645	66.5889	26.8463	50.0633	45.5091	148.771	53.8422	194.923
	0.55455	0.953276	-0.793567	0.184102	1	1	0.169121	0.60438	1	0.1325	0.4775	1	4.93911	3.8779	3.93673	4.17233	4.02155	3.34718	2.38125	1.45012	5.60012	3.94994	3.46843	8.78601	111.908	18.2826	166.988	184.979	66.5739	76.9196	166.852	28.1415	171.154	63.5966	68.002	44.1467
	0.643015	0.853784	-0.835628	0.980304	1	0.867655	-0.0857558	-1	0.378194	1	1	1	4.27563	3.80235	1.74965	3.38909	2.24228	3.90982	3.29267	1.11469	4.49631	3.17785	5.29046	3.40601	85.2611	15.4088	57.3559	211.713	41.2335	137.071	168.859	10.9498	78.1689	78.3804	85.5495	73.2832
	0.767096	0.595837	-0.886652	0.932444	1	0.984716	0.448244	-0.155231	-0.738333	1	0.715495	1	4.09324	2.85057	2.74757	7.23137	2.94802	3.55034	3.46953	3.62428	1.3174	4.93323	5.30735	5.48585	371.891	0	146.591	179.657	76.2553	161.557	191.583	266.554	21.9784	100.727	205.142	131.448
	0.99862	0.93823	1	0.784148	1	0.806992	-0.475293	-0.497515	1	1	0.884952	1	2.37218	3.13606	2.97755	4.52155	5.5246	3.4522	3.07044	3.75711	1.72097	5.84872	5.64728	6.55529	129.568	55.3434	47.781	153.404	96.2778	141.699	211.593	306.246	27.2265	52.3058	197.467	38.9904
	0.818734	0.855856	1	-0.876564	1	1	0.291101	-0.145137	1	-0.574742	0.746288	1	2.42521	2.24962	2.32753	7.82615	4.85531	4.40992	2.56948	3.97038	2.35319	4.00221	3.60356	6.02555	0	226.59	55.4233	45.6549	264.775	93.635	115.204	234.776	27.1827	114.863	164.615	46.1609
	1	1	-0.957384	1	1	0.962406	1	-0.530717	0.398333	1	1	1	2.07765	2.08836	1.95588	3.02223	5.26604	4.38009	1.03949	0.860694	4.91895	5.2706	9.19587	5.19677	0	152.368	86.1922	51.6357	30.2476	200.814	22.1952	22.9168	195.698	44.997	52.7729	64.0182
	0.840103	-0.603925	0.196915	1	1	0.674419	0.567302	1	1	-0.566403	1	1	4.65886	1.07343	4.62348	1.73124	4.5548	3.58029	2.91073	1.00149	3.13534	4.23173	5.43458	5.74349	192.484	32.8738	391.581	73.147	207.762	76.0177	137.323	26.2762	69.1906	111.133	35.1772	78.6138
	0.824268	0.207725	0.74335	-0.526514	0.796668	1	-0.609431	0.367749	-1	-1	1	0.984994	2.14763	3.92588	2.21732	3.77603	5.40217	5.03742	2.0518	3.69726	2.69267	3.42616	2.2953	6.64974	59.0089	42.5049	41.8651	60.8777	180.645	150.292	101.751	172.949	53.1919	92.0697	59.7882	167.257
	0.610526	0.417219	-0.440848	-0.227336	1	1	0.0613961	0.28095	0.985833	-0.0260723	1	1	4.16481	2.53939	4.99402	3.44214	2.86266	7.33521	0.832149	3.49093	4.08512	4.44665	3.72622	7.19117	81.4768	3.45718	254.401	82.3132	44.2986	71.8252	22.1705	225.157	100.467	297.714	69.447	202.763
	0.852068	1	-0.921999	0.523168	1	1	0.109204	0	-0.932451	1	1	0.865139	3.91882	4.4124	2.538	7.04987	3.95319	3.47115	4.85582	2.70052	4.6408	3.68116	3.95769	5.38068	40.8005	44.1106	87.9558	417.734	87.6137	203.411	273.744	62.5808	87.7286	37.2424	72.0118	130.108
	0.73933	0.992289	0.423152	0.294466	1	1	-1	-1	-0.811588	-1	1	1	2.44787	3.48905	2.47095	6.72742	4.14327	4.68047	1.17413	0.912867	3.60369	2.96613	7.6294	7.29998	40.9496	331.237	67.2467	208.59	26.0593	93.8574	16.566	25.0151	116.081	39.3645	93.7093	58.5263
	1		-0.943975	-0.6175	0.925832	1	0.634375	0.436968	0.92		1	1	3.42631		5.13775	2.15788	4.08592	5.14746	2.91955	2.84013	4.30361		4.54977	3.3718	45.5505	36.5092	182.027	49.2799	124.469	101.182	104.841	202.102	74.7125		108.305	94.3649
	1		-1	0.438613	-0.638182	0.995823	-0.00729927	0.056338	1		1	0.987416	8.07089		5.32749	5.12405	3.77171	5.80248	3.58636	4.09298	3.01367		5.46789	5.8283	264.335	0	124.677	77.7934	53.3154	252.264	334.791	125.367	64.7885		159.255	228.816
			0.218659	1	1	1	0.638814	0.81627	1		0.839815	1			3.95708	2.83283	4.77191	5.43229	1.49263	1.41469	1.95537		5.97057	3.51835	68.1397	43.3545	109.569	34.5385	41.2401	182.586	24.0639	27.2704	35.7337		241.998	50.704
			1	0.605696	0.819229	0.92233	0.503126	0.0127249	0.611878		1	1			2.13823	4.62928	2.36259	6.24352	3.26339	1.02422	6.30702		4.41115	5.5082	108.963	94.444	34.4852	188.836	64.2796	314.398	81.912	37.6672	322.029		53.9771	55.0789
			-0.935833	0.857014	1	1	0.723858	0.847264	0.2125		1	1			3.24843	6.96954	6.68913	3.05123	2.48872	2.04285	4.24171		3.86966	3.93927	39.8281		40.8934	311.801	35.5124	181.585	100.107	98.4865	72.3778		65.5886	30.5779
			0.663158	-0.252627	0.941205	0.965833	0.0908244	-1	-0.636028		1	1			7.1529	4.51913	2.31644	5.32234	2.67421	1.37843	5.19721		5.4385	2.16451	2.97092		434.845	159.784	101.561	129.501	197.495	39.6147	98.3219		77.7648	34.5064
			1	0.7332	1	1	-0.880364	0.869844			0.991493	1			5.12181	5.0742	5.51075	7.08729	2.54353	4.5642			5.02469	4.9806			45.1189	229.83	44.2958	49.8362	102.046	169.922			67.3655	78.1331
			-0.0886076	0.0308333	0.593668	0.961123	0.129523	0.372025			0.6525	1			3.56286	2.86291	5.31359	4.25991	3.14748	4.37935			5.15142	4.64993			123.88	55.7838	328.982	231.851	126.507	262.832			143.16	70.4317
			-0.88523	0.268447	0.551755	0.925202	0.0606372	0.192764			1	1			4.39319	5.92592	5.48904	5.3559	3.95181	3.05828			4.0697	4.09223			206.786	455.401	225.063	381.085	110.748	119.433			65.0549	37.7293
			0.0916737	1	0.968577	1	1	-0.463602			1	1			7.55634	1.86981	4.47587	2.48953	1.14373	4.11397			8.15093	5.48927			544.129	84.849	261.239	77.2239	46.9303	159.418			106.798	52.2595
			-1	1	0.929678	1	-0.0476765				0.39705	0.0975			4.54063	3.62839	7.32633	6.03644	1.57765				4.62598	2.80296			67.7595	65.4781	317.828	38.2317	17.3947				315.096	40.1676
			0.245	1	0.91031	0.997469	-1				1	1			3.6021	5.19018	2.12284	2.45406	1.21247				7.66956	4.91812			77.5116	54.8015	42.5449	110.834	44.4613				214.92	76.009
			-0.424512	1	1	1	-0.760844								5.01007	2.21941	3.38348	4.53409	4.09084								378.184	49.2169	209.58	70.8957	112.448
			1	0.74	1	1	1								2.40037	6.19603	7.92006	3.70642	0.886109								44.6057	27.8868	71.6089	160.141	38.4119
			-0.605533	1	0.833895	0.835179	-0.680057								2.37748	3.62369	5.49486	4.39692	3.0359								133.772	124.618	118.881	293.447	153.582
			0.912846	0.609532	0.942559	0.6138	-0.220917								2.76165	4.33277	4.81158	3.72184	2.27785								173.334	41.2148	211.535	148.11	102.417
			-0.951282	0.483646	0.739031	1	0.837559								1.75964	7.02208	2.72928	5.64435	3.5835								64.6492	662.273	122.203	139.139	73.1985
				0.558877	0.666386	0.995										5.78547	2.83702	5.08917										367.475	62.484	144.481
				-0.27	0.604244	0.981966										2.7484	4.00037	5.76384										29.2291	187.199	415.57
				0.282006	1	1										5.54125	3.86732	3.53989										351.577	58.8051	114.127
				1	1	1										3.87885	7.72917	4.63335										164.836	245.032	429.542
				1	0.152289	0.944809										3.78192	3.43494	4.79321										53.1651	180.15	210.962
				0.709167	1	1										4.10199	3.83023	6.27166										225.6	51.951	331.635
				0.819942	0.837692	1										1.87425	5.9953	5.01434										27.2437	345.424	225.677
				0.804386	1	0.864885										5.07049	3.96495	2.24333										326.167	230.51	76.7839
				0.832703	0.907838	0.948292										4.5664	3.76197	5.92481										183.969	217.524	419.05
				1	0.814719	1										6.92209	3.18797	3.78738										107.362	129.164	173.253
				0.55496		1										2.76178		4.26178										137.174		101.673
				1		1										3.18162		3.92742										41.3817		94.0162
																												293.032

[truncated: 30 more sheets: Fig 2e, Fig 2f, Fig 2g, Fig 2h, Fig 2j, Fig 2k, Fig 3g, Fig 3 j, Fig 3 l, Fig 4, Fig 5c, Fig 5e, Fig 5f, Fig 5g, Fig 6e, Fig 6f, Fig 6g, Fig 6h, Fig 6i, Fig 6k …]
